# Supplementary material for: Targets of Vitamin C With Therapeutic Potential for Cardiovascular Disease and Underlying Mechanisms: A Study of Network Pharmacology
Source: Front Pharmacol. 2021 Feb 2;11:591337. doi: 10.3389/fphar.2020.591337 (PMC7884818; doi:10.3389/fphar.2020.591337)
Supplement: Supplementary file 1 [file table1.xlsx]

## Sheet: Sheet1
Known therapeutic targets collected from Drug Bank		Known therapeutic targets collected from SwissTargetPrediction		Known therapeutic targets collected from TCMSP		Total known therapeutic targets of vitamin c after eliminating the redundancy
SLC23A2		GSK3B		PTGS1		SLC23A2
SLC23A1		PRKCA		PTGS2		SLC23A1
GC		PTPN1		GABRA1		GC
S100G		PTPN2		LPH		S100G
SEC14L2		CDC25B		HL		SEC14L2
CYP3A4		ACP1		GLUR2		CYP3A4
TTPAL		PDCD4				TTPAL
CYP27A1		TTL				CYP27A1
AFM		DUSP3				AFM
VKORC1L1		PRKCD				VKORC1L1
CYP2R1		IARS				CYP2R1
GGCX		GSTM1				GGCX
FDXR		PRKCE				FDXR
BAL		CA2				BAL
TC2		FOLH1				TC2
MMACHC		PDE4D				MMACHC
CYP3A		TERT				CYP3A
PDXK		RPS6KA5				PDXK
PROS		KDM3A				PROS
CBLIF		KDM6B				CBLIF
NQO2		KDM5C				NQO2
VDR		EGLN2				VDR
TCN1		EGLN1				TCN1
CHRM5		ATP2A1				CHRM5
CASR		JUN				CASR
EDNRA		PRKCG				EDNRA
SPTLC2		PRKCB				SPTLC2
HINT1		VAV1				HINT1
COX7A1		PRKCH				COX7A1
AMN		PRKCQ				AMN
MTR		TRPV4				MTR
HSPG2		GGH				HSPG2
SPTLC3		PTGS2				SPTLC3
TOP2B		CA4				TOP2B
UGT1A10		KCNA3				UGT1A10
COX6C		STAT3				COX6C
COX7B		CXCR1				COX7B
COX8A		AR				COX8A
COX6A2		F2RL1				COX6A2
COX6B1		ABCB1				COX6B1
NQO1		PGR				NQO1
CALB1		PPARG				CALB1
PROC		ATP6AP1				PROC
F10		RORC				F10
CHRM1		ATP1A1				CHRM1
SPTLC1		CA9				SPTLC1
MT-CO2		CA1				MT-CO2
COX4I1						COX4I1
MT-CO3						MT-CO3
COX7C						COX7C
TOP2						TOP2
CCR4						CCR4
RFK						RFK
PROCR						PROCR
MR1						MR1
F9						F9
MTRR						MTRR
CUBN						CUBN
CYCS						CYCS
CCR5						CCR5
CCL2						CCL2
CCL8						CCL8
PPP2CA						PPP2CA
NPR3						NPR3
CXCR4						CXCR4
LYZ						LYZ
COX5A						COX5A
CXCL10						CXCL10
APOC3						APOC3
TNNC1						TNNC1
GPD1						GPD1
CPB2						CPB2
AURKC						AURKC
ROS1						ROS1
RHCG						RHCG
THRB						THRB
HSD17B7						HSD17B7
TGM2						TGM2
FCGR2C						FCGR2C
LIAS						LIAS
ABCC5						ABCC5
RETSAT						RETSAT
CXCR1						CXCR1
TNNC2						TNNC2
NSDHL						NSDHL
CPE						CPE
PRKACB						PRKACB
PAM						PAM
PF4						PF4
GUCY2C						GUCY2C
FOS						FOS
CLEC4E						CLEC4E
PKC						PKC
COX5B						COX5B
SH2B3						SH2B3
PRKACA						PRKACA
PGR						PGR
PREP						PREP
ATP6V1C1						ATP6V1C1
CPA1						CPA1
MT-CO1						MT-CO1
KYAT1						KYAT1
THBD						THBD
PKN1						PKN1
SMPD3						SMPD3
CPN1						CPN1
HTR3C						HTR3C
DGKA						DGKA
ABCC1						ABCC1
PKN2						PKN2
MERTK						MERTK
YWHAB						YWHAB
GANC						GANC
COX17						COX17
PRKCQ						PRKCQ
IGHM						IGHM
NPR2						NPR2
F5						F5
PRKCB						PRKCB
C1QC						C1QC
PRKCI						PRKCI
BCAT1						BCAT1
LTC4S						LTC4S
PPBP						PPBP
PPARG						PPARG
MYLK3						MYLK3
LRAT						LRAT
BRD8						BRD8
AASS						AASS
KIT						KIT
FES						FES
NDUFA4L2						NDUFA4L2
YES1						YES1
CSK						CSK
MT-CYB						MT-CYB
AR						AR
SERPINE1						SERPINE1
MSMO1						MSMO1
APLP1						APLP1
TRDMT1						TRDMT1
APOBEC1						APOBEC1
SERPINB3						SERPINB3
KYAT3						KYAT3
LDHC						LDHC
MTHFD1						MTHFD1
PRKCD						PRKCD
PRKCE						PRKCE
GABRR1						GABRR1
RAF1						RAF1
F2						F2
NR3C1						NR3C1
STS						STS
MPL						MPL
STRA6						STRA6
RBL2						RBL2
SRC						SRC
ABCC10						ABCC10
CYP1A1						CYP1A1
CXCL12						CXCL12
ND						ND
SCARB1						SCARB1
MARK1						MARK1
NTRK3						NTRK3
HCRTR1						HCRTR1
NR3C2						NR3C2
THRA						THRA
IGHG1						IGHG1
IGHG4						IGHG4
IGHA1						IGHA1
RACK1						RACK1
NOX						NOX
PPARA						PPARA
CHRM2						CHRM2
ABCC11						ABCC11
MMP9						MMP9
CYP2A6						CYP2A6
CA2						CA2
RET						RET
ABCC8						ABCC8
ABCC9						ABCC9
MAPK8IP1						MAPK8IP1
KCNC3						KCNC3
RPS6KA4						RPS6KA4
MOCOS						MOCOS
ERN1						ERN1
FGFR4						FGFR4
CTDSP1						CTDSP1
ABCA3						ABCA3
FYN						FYN
GATB						GATB
AKT1						AKT1
MET						MET
DGKZ						DGKZ
MRC1						MRC1
EGFR						EGFR
CLEC3B						CLEC3B
BCL2						BCL2
H2BC4						H2BC4
KCNC1						KCNC1
KCNC2						KCNC2
KRT1						KRT1
MYC						MYC
PRKD1						PRKD1
TAOK2						TAOK2
APOH						APOH
CSF1R						CSF1R
UGT1A3						UGT1A3
ERBB3						ERBB3
ASGR2						ASGR2
SERPINA5						SERPINA5
FGFR3						FGFR3
MAPT						MAPT
JUN						JUN
NME2						NME2
ERBB4						ERBB4
CTSA						CTSA
GFER						GFER
GPC1						GPC1
CFTR						CFTR
ITGAX						ITGAX
LRP10						LRP10
RCL1						RCL1
PPARD						PPARD
GRM3						GRM3
BAAT						BAAT
FFAR1						FFAR1
TFR						TFR
CASP9						CASP9
ABL1						ABL1
SERPINA4						SERPINA4
GLRX2						GLRX2
MATK						MATK
ABCC4						ABCC4
ABCC6						ABCC6
CMOAT1						CMOAT1
FGR						FGR
ERBB2						ERBB2
MAP3K9						MAP3K9
DCLK2						DCLK2
MAPK8						MAPK8
CMOAT2						CMOAT2
SDHC						SDHC
PRKDC						PRKDC
MUC1						MUC1
TFRC						TFRC
PPIF						PPIF
MAPK9						MAPK9
PRKAB1						PRKAB1
TTLL3						TTLL3
NOLC1						NOLC1
FER						FER
LTF						LTF
LCK						LCK
PDGFRB						PDGFRB
MAPK10						MAPK10
ITGAV						ITGAV
GPRC5A						GPRC5A
SIRT5						SIRT5
HTR2A						HTR2A
SLCO1B1						SLCO1B1
ENO1						ENO1
MARK3						MARK3
MMP2						MMP2
FGFR1						FGFR1
EGLN2						EGLN2
PIK3CA						PIK3CA
CR2						CR2
EGLN1						EGLN1
S100A12						S100A12
RPE65						RPE65
FLT4						FLT4
NTRK2						NTRK2
HM13						HM13
CDK1						CDK1
MAP4K2						MAP4K2
EIF6						EIF6
KDR						KDR
EGLN3						EGLN3
CSNK2A2						CSNK2A2
CDK2						CDK2
ACVR1B						ACVR1B
PDGFRA						PDGFRA
FLT1						FLT1
CSNK2A1						CSNK2A1
GPER1						GPER1
PLK1						PLK1
PDPK1						PDPK1
RELA						RELA
BTK						BTK
CHEK1						CHEK1
CLU						CLU
OPRM1						OPRM1
HTR2						HTR2
EIF2AK4						EIF2AK4
CA						CA
EIF2AK2						EIF2AK2
S100A8						S100A8
SFPQ						SFPQ
S100A9						S100A9
						GSK3B
						PRKCA
						PTPN1
						PTPN2
						CDC25B
						ACP1
						PDCD4
						TTL
						DUSP3
						IARS
						GSTM1
						FOLH1
						PDE4D
						TERT
						RPS6KA5
						KDM3A
						KDM6B
						KDM5C
						ATP2A1
						PRKCG
						VAV1
						PRKCH
						TRPV4
						GGH
						PTGS2
						CA4
						KCNA3
						STAT3
						F2RL1
						ABCB1
						ATP6AP1
						RORC
						ATP1A1
						CA9
						CA1
						PTGS1
						GABRA1
						LPH
						HL
						GLUR2
