# Supplementary material for: Targets of Vitamin C With Therapeutic Potential for Cardiovascular Disease and Underlying Mechanisms: A Study of Network Pharmacology
Source: Front Pharmacol. 2021 Feb 2;11:591337. doi: 10.3389/fphar.2020.591337 (PMC7884818; doi:10.3389/fphar.2020.591337)
Supplement: Supplementary file 2 [file table2.xlsx]

## Sheet: Sheet1
Known therapeutic targets collected from OMIM		Known therapeutic targets collected from Drugbank		Known therapeutic targets collected from GeneCards		Total known therapeutic targets of cardiovascular disease after eliminating the redundancy
RAI		PTGS1		TTN		PTGS1
HEY2		PPARG		IL6		PPARG
HSPB7		PTGS2		APOE		PTGS2
MFS		FFAR1		TNF		FFAR1
DGS		FADS1		FBN1		FADS1
WBS		SLC8A1		ACE		SLC8A1
FBN1		ACSL4		LMNA		ACSL4
NF1		PPARD		INS		PPARD
CRP		TRPV1		IL10		TRPV1
PXE		ACSL3		NOTCH1		ACSL3
ACE		ACE		GLA		ACE
CYP2C19		GABRA1		MTHFR		GABRA1
APOE		GABRA2		VWF		GABRA2
HOS		GABRA3		APP		GABRA3
HALP1		GABRA4		MYH7		GABRA4
IL18		GABRA5		CRP		GABRA5
HP		GABRA6		TGFB1		GABRA6
GATA6		GABRB1		SCN5A		GABRB1
CMH1		GABRB2		SNCA		GABRB2
PON1		GABRB3		TP53		GABRB3
ESR1		GABRD		VEGFA		GABRD
TBX1		GABRE		APOB		GABRE
IL6		GABRG1		NOS3		GABRG1
ABCA1		GABRG2		GBA		GABRG2
CSTLO		GABRG3		TLR4		GABRG3
KDR		GABRP		F2		GABRP
PPARG		GABRQ		CD40LG		GABRQ
HMGCR		ADRA2B		IFNG		ADRA2B
CITED2		CHRM1		IL1B		CHRM1
UCP2		CHRNA2		APOA1		CHRNA2
ECTOL1		P2RY12		FLNA		P2RY12
IGHD1A		NR3C1		PPARG		NR3C1
SGS		ESR1		SERPINE1		ESR1
NOTCH1		CHRM2		MAPT		CHRM2
BCAR1		NR1I2		PSEN1		NR1I2
GACI1		HMGCR		CCL2		HMGCR
FABP2		ADRB1		NOD2		ADRB1
PTEN		ADRB2		LEP		ADRB2
APOA1		ADRB3		RYR2		ADRB3
AAAS		HTR2C		MYH6		HTR2C
ADM		SLC6A4		HLA-DRB1		SLC6A4
HABP2		GLRA1		CTLA4		GLRA1
NIDDM		SLC6A2		FBN2		SLC6A2
WFS1		PLA2G2A		TTN-AS1		PLA2G2A
MELAS		NOS2		DMD		NOS2
FTHS		NOS3		IGF1		NOS3
CMD1DD		MAPK14		ABCA1		MAPK14
GACI2		MAPK12		PKD1		MAPK12
ATFB14		MAPK11		MYBPC3		MAPK11
TNCY		MAPK13		RET		MAPK13
ARCL2D		ALOX5AP		ALB		ALOX5AP
PUFAQTL1		ADRA1A		MYH11		ADRA1A
NKX2-5		ADRA1B		KCNQ1		ADRA1B
SCN2B		ADRA1D		ELN		ADRA1D
ADK		CA1		CACNA1C		CA1
ALOX5		CA2		MPO		CA2
NCOA3		CA4		EDN1		CA4
NSD1		SQLE		TNFRSF11B		SQLE
APOBR		PRKCB		AGTR1		PRKCB
MIR33A		PRKCA		SOD1		PRKCA
VPS54		CSNK2A1		ICAM1		CSNK2A1
MYH11		SYK		AKT1		SYK
PTPRB		CA12		REN		CA12
TBX20		CA9		PON1		CA9
ORTHYP1		CA3		KCNH2		CA3
MMP9		CA5A		LPL		CA5A
GOT1		CA5B		CCR6		CA5B
FOXC1		CA6		PRKAG2		CA6
MTTL1		CA7		LAMP2		CA7
GUSB		CA14		STAT3		CA14
CTHM		PRKACA		GATA4		PRKACA
CX3CR1		PPARA		JAG1		PPARA
GBA		F2R		NPC1		F2R
ACDMPV		CACNA1C		PRNP		CACNA1C
ITGB1		MME		BDNF		MME
HDLCQ12		NCOA1		NKX2-5		NCOA1
TH				MMP2		RAI
ABCC6				TGFBR2		HEY2
PVNH1				GAA		HSPB7
NR1H2				PRKN		MFS
FADD				COL3A1		DGS
ARCL3A				CST3		WBS
HFM				TTR		FBN1
BDKRB2				LDLR		NF1
PLXND1				PKHD1		CRP
EDSSPD1				IL1RN		PXE
HSAN3				SMAD4		CYP2C19
ACH				NPPA		APOE
MSPKA				ESR1		HOS
ALGS2				RYR1		HALP1
VSD1				ABCA4		IL18
NPHP16				F8		HP
MCAHS1				VDR		GATA6
OI18				FAS		CMH1
ARHI2				ANK2		PON1
MEOX2				NOS2		TBX1
LIMK1				SERPINC1		IL6
SAA1				CAV3		ABCA1
MBL2				AGT		CSTLO
CRKL				ACTA2		KDR
ACADS				THBD		CITED2
RERE				CETP		UCP2
FBN2				HLA-B		ECTOL1
ARMC4				TLR2		IGHD1A
NPY1R				SMAD3		SGS
PRKG1				DES		NOTCH1
FADS1				TGFB2		BCAR1
EDSCV				MMP1		GACI1
COL15A1				CAT		FABP2
ALDH18A1				ADIPOQ		PTEN
THOP1				EGFR		APOA1
EPHB4				COMT		AAAS
NLN				TNNT2		ADM
ARMD1				TBX5		HABP2
LPL				JUP		NIDDM
PPARGC1A				F5		WFS1
AOVD1				GDNF		MELAS
VEGFA				PKD2		FTHS
CHDS7				PSAP		CMD1DD
AGTR1				GFAP		GACI2
EFEMP2				TGFBR1		ATFB14
SSKS				KIT		TNCY
HTR2B				GJB1		ARCL2D
NR1H3				TNFRSF1A		PUFAQTL1
RTSC1				LRRK2		NKX2-5
AOMS1				PTPN11		SCN2B
NR3C1				SMPD1		ADK
ANGPTL3				CDKN2A		ALOX5
ECYT1				MPZ		NCOA3
FXS				FN1		NSD1
HJCYS				DSP		APOBR
LS				LCAT		MIR33A
DFNB68				PTPN22		VPS54
HTGTI				KRAS		MYH11
CPPB2				POMC		PTPRB
GPHYSD1				HFE		TBX20
LDLCQ8				PTEN		ORTHYP1
ATFB5				SPP1		MMP9
PRDX2				CFTR		GOT1
THRA				COL5A1		FOXC1
ARRB1				EDNRB		MTTL1
INVS				TNNI3		GUSB
LTBP3				IL2RA		CTHM
ACADM				MTOR		CX3CR1
CYBA				HMOX1		GBA
TET2				MME		ACDMPV
TRIM72				SLC17A5		ITGB1
NTF3				MMP3		HDLCQ12
TSTD1				TNFRSF1B		TH
IFNA1				CXCL8		ABCC6
SVAS				RETN		PVNH1
COL18A1				MMP9		NR1H2
GPX1				HRAS		FADD
PIK3CG				ENG		ARCL3A
CYP19A1				COL2A1		HFM
KIDINS220				EPO		BDKRB2
DTGA1				GGT1		PLXND1
LDS1				NPPB		EDSSPD1
GDF15				MUC1		HSAN3
NIHF				JAK2		ACH
SMAD6				B2M		MSPKA
ARCL1B				LRP5		ALGS2
KLK1				CYBB		VSD1
ADAP2				CTNNB1		NPHP16
ARCL1C				NLRP3		MCAHS1
TGFBR2				PRTN3		OI18
MTHFR				CP		ARHI2
HTX5				TBX1		MEOX2
COL3A1				STAT1		LIMK1
CRHR2				TH		SAA1
EVC				GJA1		MBL2
NXD				VCP		CRKL
MCLDS				ELANE		ACADS
ANHD				FGF23		RERE
CMD1D				FOXP3		FBN2
ARMD4				MIR21		ARMC4
VSD2				NF1		NPY1R
CILD23				HTT		PRKG1
SSS2				PLG		EDSCV
MC1DN13				TRPV4		COL15A1
CMH21				GNAS		ALDH18A1
HSD11B1				COG2		THOP1
UGT1A1				CBS		EPHB4
NPPA				POLG		NLN
MMP3				APOC3		ARMD1
ADAM10				NGF		LPL
EPHB6				AGL		PPARGC1A
CHD7				SOD2		AOVD1
NF1				TNFSF11		VEGFA
MIR33B				CFH		CHDS7
SLC6A2				CCR5		AGTR1
IQCE				CD40		EFEMP2
INSR				HLA-A		SSKS
STWS				MAPK1		HTR2B
DES				WT1		NR1H3
HBG2				IL13		RTSC1
TFAP2B				CYBA		AOMS1
PRKCH				LIPC		ANGPTL3
CELF2				MGP		ECYT1
CMD1V				FGFR1		FXS
FRNS				COL1A1		HJCYS
MESP1				ABCB1		LS
FHBL2				ATP7B		DFNB68
MFN2				EGF		HTGTI
AOVD2				PLOD1		CPPB2
TBXA2R				F7		GPHYSD1
TUBB1				ADRB2		LDLCQ8
NS8				HBB		ATFB5
ACE2				BRCA2		PRDX2
GDF1				MEFV		THRA
BTHS				LEPR		ARRB1
ELN				DSC2		INVS
FOXC2				MED12		LTBP3
ADM2				VHL		ACADM
NIDDM1				IL18		CYBA
MEND				BRAF		TET2
STL1				GHRL		TRIM72
HHF2				PMP22		NTF3
XPB				NAGLU		TSTD1
VSD3				SKI		IFNA1
LDS5				IL23R		SVAS
PKD1				HCN4		COL18A1
GRD1				FGFR3		GPX1
FGQTL2				FLT1		PIK3CG
GPR14				ECE1		CYP19A1
VLDLR				VCL		KIDINS220
NPR1				BRCA1		DTGA1
THBD				PCSK9		LDS1
CMKLR1				PDGFRB		GDF15
NSD2				PIK3CA		NIHF
DAND5				NR3C2		SMAD6
MIR21				ERCC6		ARCL1B
FGD6				MYLK		KLK1
HNRNPA1				TSC2		ADAP2
PLEKHA1				MIR146A		ARCL1C
IL4				SLC6A3		TGFBR2
ABDS				C3		MTHFR
EPOR				LDB3		HTX5
IGF2				MECP2		COL3A1
NRP1				SLC6A4		CRHR2
WASF2				PTGS2		EVC
SEMA3C				IGF2		NXD
KLF2				BAG3		MCLDS
GATA4				ENPP1		ANHD
SELP				CD36		CMD1D
LDS2				MYC		ARMD4
EGFL7				TF		VSD2
GSD2				NR3C1		CILD23
SOX18				FGFR2		SSS2
CBS				MTR		MC1DN13
LDS3				TERT		CMH21
ASIP				HSPD1		HSD11B1
TRNT1				SOX10		UGT1A1
XLHR				FGA		NPPA
ISL1				ACTC1		MMP3
MAPK7				HEXA		ADAM10
MKL2				CAV1		EPHB6
LQT1				G6PD		CHD7
AEACEI				IL4		MIR33B
CFC1				EDNRA		IQCE
TMAU				ADA		INSR
NLSDM				IL2		STWS
CORD16				PLA2G7		DES
WITKOS				SYP		HBG2
CPPB1				DRD2		TFAP2B
RLS1				PTH		PRKCH
FFS				PRODH		CELF2
GCKR				BSCL2		CMD1V
HCCS				ACP5		FRNS
CD40				COL5A2		MESP1
TYMS				F9		FHBL2
SPRY1				UMOD		MFN2
HEY1				PSEN2		AOVD2
CYP17A1				TGFB3		TBXA2R
ARMS2				APOA5		TUBB1
CYP21A2				SHH		NS8
LEP				AR		ACE2
SELENOS				CCND1		GDF1
ICAM1				MIR155		BTHS
SINO				LOX		ELN
CFH				CDH1		FOXC2
IL11				IL12B		ADM2
NDUFA2				ATM		NIDDM1
BRIP1				SELE		MEND
LDLR				HSPG2		STL1
UQCRC2				SERPINA3		HHF2
CCM2				EDN3		XPB
CHTD6				ARSA		VSD3
ADRB1				RBP4		LDS5
OI1				HBA1		PKD1
PLA2G7				CTSD		GRD1
PCSK9				NTRK1		FGQTL2
IGHD4				LPA		GPR14
PTGS2				ITGB3		VLDLR
ANKS6				HTR2A		NPR1
AOS1				COL4A1		THBD
TBX2				XDH		CMKLR1
MAP3K3				HLA-DQB1		NSD2
APELA				CYP11B2		DAND5
WHS				LRP1		MIR21
MRLS				CASP8		FGD6
HSCR1				DYNC1H1		HNRNPA1
CMD1M				GATA6		PLEKHA1
HDLCQ6				CCN2		IL4
THCYT3				SELP		ABDS
CMD1R				TSHR		EPOR
LIDLS1				CASR		IGF2
MVP1				CRYAB		NRP1
CRH				ADAM17		WASF2
FOLH1				NDP		SEMA3C
CD40LG				MBL2		KLF2
DST				TNFRSF11A		GATA4
PDGFB				SOX2		SELP
NEDD4L				BCHE		LDS2
CHRD				ABCC8		EGFL7
DBH				TBX20		GSD2
ARID5A				CEP290		SOX18
FOXO3A				INSR		CBS
MAS1				PLAU		LDS3
NPHP3				PROM1		ASIP
SCD				IL17A		TRNT1
VETD				GH1		XLHR
FGA				HMGCR		ISL1
NOTCH2				ABCC9		MAPK7
TGFBR1				RUNX2		MKL2
SLC2A9				HLA-DQA1		LQT1
POU1F1				BMPR2		AEACEI
MTCO1				PON2		CFC1
EDN1				HGF		TMAU
NGPS				LTA		NLSDM
DA9				TLR3		CORD16
PWS				PRKG1		WITKOS
JAG1				COL1A2		CPPB1
VAV3				BCL2		RLS1
THAS				CYP17A1		FFS
IGF1				TG		GCKR
OLR1				ESR2		HCCS
PITA1				MEN1		CD40
NODAL				CD28		TYMS
B3GAT3				LIPA		SPRY1
HEG1				BMP2		HEY1
AGOTC				GLI3		CYP17A1
CLS				FMR1		ARMS2
LPHDST				NOTCH3		CYP21A2
ARH				TEK		LEP
AOS2				AIRE		SELENOS
HSAN6				PRKCSH		ICAM1
CTRCT16				MIR126		SINO
NEDBEH				KCNJ5		CFH
VVS				CRYAA		IL11
FGF1				MT-CO1		NDUFA2
NR3C2				TRPM4		BRIP1
AR				PYGM		LDLR
CAPNS1				CXCL12		UQCRC2
DYNLL1				EMD		CCM2
GP1BA				FLT4		CHTD6
LIPG				GP1BA		OI1
NEK8				SLC2A10		PLA2G7
CHTOP						PCSK9
SCN1B						IGHD4
SERPINE1						ANKS6
ELOVL4						AOS1
COL21A1						TBX2
MDDGB2						MAP3K3
FGB						APELA
MAPK14						WHS
ESX1L						MRLS
FBXW7						HSCR1
ENPP1						CMD1M
ATP5F1C						HDLCQ6
APOB						THCYT3
HGPS						CMD1R
MYHRS						LIDLS1
IL10						MVP1
TNFRSF11B						CRH
SLC2A10						FOLH1
GJA1						CD40LG
TTN						DST
OXT						PDGFB
PTLS						NEDD4L
VCL						CHRD
WT1						DBH
ITGB3						ARID5A
ATORS						FOXO3A
FDH						MAS1
MOWS						NPHP3
SQT1						SCD
RAMSVPS						VETD
HTX6						FGA
CMH9						NOTCH2
SRTD15						TGFBR1
THPH9						SLC2A9
NPPC						POU1F1
CAV1						MTCO1
LAMA4						EDN1
GHRHR						NGPS
PTGIS						DA9
NAT8						PWS
GUCY1B2						JAG1
MIR145						VAV3
SLC16A9						THAS
KAT6A						IGF1
CD36						OLR1
RETN						PITA1
ALDH2						NODAL
PDA1						B3GAT3
FGG						HEG1
FABP4						AGOTC
INS						CLS
HSD17B7						LPHDST
MTTQ						ARH
IRS1						AOS2
AOS5						HSAN6
HLHS1						CTRCT16
FLT4						NEDBEH
KLF5						VVS
ALGS1						FGF1
DRD3						NR3C2
GTF2I						AR
TMEM88						CAPNS1
PAFAD						DYNLL1
AGTR2						GP1BA
ATE1						LIPG
PAPPA						NEK8
PITA4						CHTOP
MCOPS1						SCN1B
MKKS						SERPINE1
B12QTL1						ELOVL4
CHDS6						COL21A1
OI13						MDDGB2
ARCL2C						FGB
ARHI1						ESX1L
GAS6						FBXW7
CD47						ENPP1
KCNMA1						ATP5F1C
HOXA1						APOB
ESS2						HGPS
TLL1						MYHRS
USP16						IL10
OTUD6B						TNFRSF11B
IFT140						SLC2A10
SEPT8						GJA1
PKD2						TTN
UCN3						OXT
ADRB2						PTLS
CETP						VCL
MYH7						WT1
KCNJ2						ITGB3
F2						ATORS
EVC2						FDH
UTS2						MOWS
PTGIR						SQT1
SGBS1						RAMSVPS
JDSCD						HTX6
CPHD1						CMH9
ATFB13						SRTD15
KCNJ4						THPH9
IL6R						NPPC
S1PR1						CAV1
MIR143						LAMA4
PTGER1						GHRHR
PIAS4						PTGIS
CPS1						NAT8
CHRNA3						GUCY1B2
NPY						MIR145
SDHA						SLC16A9
SST						KAT6A
TAC4						CD36
EDSVASC						RETN
COL4A1						ALDH2
SKI						PDA1
SCARB1						FGG
GLA						FABP4
PNPLA2						INS
						HSD17B7
						MTTQ
						IRS1
						AOS5
						HLHS1
						FLT4
						KLF5
						ALGS1
						DRD3
						GTF2I
						TMEM88
						PAFAD
						AGTR2
						ATE1
						PAPPA
						PITA4
						MCOPS1
						MKKS
						B12QTL1
						CHDS6
						OI13
						ARCL2C
						ARHI1
						GAS6
						CD47
						KCNMA1
						HOXA1
						ESS2
						TLL1
						USP16
						OTUD6B
						IFT140
						SEPT8
						PKD2
						UCN3
						CETP
						MYH7
						KCNJ2
						F2
						EVC2
						UTS2
						PTGIR
						SGBS1
						JDSCD
						CPHD1
						ATFB13
						KCNJ4
						IL6R
						S1PR1
						MIR143
						PTGER1
						PIAS4
						CPS1
						CHRNA3
						NPY
						SDHA
						SST
						TAC4
						EDSVASC
						COL4A1
						SKI
						SCARB1
						GLA
						PNPLA2
						TNF
						LMNA
						VWF
						APP
						TGFB1
						SCN5A
						SNCA
						TP53
						TLR4
						IFNG
						IL1B
						FLNA
						MAPT
						PSEN1
						CCL2
						NOD2
						RYR2
						MYH6
						HLA-DRB1
						CTLA4
						TTN-AS1
						DMD
						MYBPC3
						RET
						ALB
						KCNQ1
						MPO
						SOD1
						AKT1
						REN
						KCNH2
						CCR6
						PRKAG2
						LAMP2
						STAT3
						NPC1
						PRNP
						BDNF
						MMP2
						GAA
						PRKN
						CST3
						TTR
						PKHD1
						IL1RN
						SMAD4
						RYR1
						ABCA4
						F8
						VDR
						FAS
						ANK2
						SERPINC1
						CAV3
						AGT
						ACTA2
						HLA-B
						TLR2
						SMAD3
						TGFB2
						MMP1
						CAT
						ADIPOQ
						EGFR
						COMT
						TNNT2
						TBX5
						JUP
						F5
						GDNF
						PSAP
						GFAP
						KIT
						GJB1
						TNFRSF1A
						LRRK2
						PTPN11
						SMPD1
						CDKN2A
						MPZ
						FN1
						DSP
						LCAT
						PTPN22
						KRAS
						POMC
						HFE
						SPP1
						CFTR
						COL5A1
						EDNRB
						TNNI3
						IL2RA
						MTOR
						HMOX1
						SLC17A5
						TNFRSF1B
						CXCL8
						HRAS
						ENG
						COL2A1
						EPO
						GGT1
						NPPB
						MUC1
						JAK2
						B2M
						LRP5
						CYBB
						CTNNB1
						NLRP3
						PRTN3
						CP
						STAT1
						VCP
						ELANE
						FGF23
						FOXP3
						HTT
						PLG
						TRPV4
						GNAS
						COG2
						POLG
						APOC3
						NGF
						AGL
						SOD2
						TNFSF11
						CCR5
						HLA-A
						MAPK1
						IL13
						LIPC
						MGP
						FGFR1
						COL1A1
						ABCB1
						ATP7B
						EGF
						PLOD1
						F7
						HBB
						BRCA2
						MEFV
						LEPR
						DSC2
						MED12
						VHL
						BRAF
						GHRL
						PMP22
						NAGLU
						IL23R
						HCN4
						FGFR3
						FLT1
						ECE1
						BRCA1
						PDGFRB
						PIK3CA
						ERCC6
						MYLK
						TSC2
						MIR146A
						SLC6A3
						C3
						LDB3
						MECP2
						BAG3
						MYC
						TF
						FGFR2
						MTR
						TERT
						HSPD1
						SOX10
						ACTC1
						HEXA
						G6PD
						EDNRA
						ADA
						IL2
						SYP
						DRD2
						PTH
						PRODH
						BSCL2
						ACP5
						COL5A2
						F9
						UMOD
						PSEN2
						TGFB3
						APOA5
						SHH
						CCND1
						MIR155
						LOX
						CDH1
						IL12B
						ATM
						SELE
						HSPG2
						SERPINA3
						EDN3
						ARSA
						RBP4
						HBA1
						CTSD
						NTRK1
						LPA
						HTR2A
						XDH
						HLA-DQB1
						CYP11B2
						LRP1
						CASP8
						DYNC1H1
						CCN2
						TSHR
						CASR
						CRYAB
						ADAM17
						NDP
						TNFRSF11A
						SOX2
						BCHE
						ABCC8
						CEP290
						PLAU
						PROM1
						IL17A
						GH1
						ABCC9
						RUNX2
						HLA-DQA1
						BMPR2
						PON2
						HGF
						LTA
						TLR3
						COL1A2
						BCL2
						TG
						ESR2
						MEN1
						CD28
						LIPA
						BMP2
						GLI3
						FMR1
						NOTCH3
						TEK
						AIRE
						PRKCSH
						MIR126
						KCNJ5
						CRYAA
						MT-CO1
						TRPM4
						PYGM
						CXCL12
						EMD
